# Supplementary material for: Toxoplasma gondii rhoptry discharge factor 3 is essential for invasion and microtubule-associated vesicle biogenesis
Source: PLoS Biol. 2024 Aug 13;22(8):e3002745. doi: 10.1371/journal.pbio.3002745 (PMC11343613; doi:10.1371/journal.pbio.3002745)
Supplement: S1 Data — (XLSX) [file pbio.3002745.s014.xlsx]

## Sheet: Fig 3B
Lytic plaque area (A.U).
			DiCre (-Rapa)			DiCre (+Rapa)			RDF3-3Ty-U1 (-Rapa)			RDF3-3Ty-U1 (+Rapa)			RDF3-4Myc (-Rapa)			RDF3-4Myc (+Rapa)
			Test 1	Test 2	Test 3	Test 1	Test 2	Test 3	Test 1	Test 2	Test 3	Test 1	Test 2	Test 3	Test 1	Test 2	Test 3	Test 1	Test 2	Test 3
			1.579	3.387	1.471	2.455	1.079	1.429	1.297	1.693	1.387	0	0	0	2.955	1.789	3.44	2.203	0.507	2.362
			0.914	1.887	1.935	1.326	3.26	0.648	1.369	1.398	3.792	0	0	0	1.053	1.14	2.802	2.152	0.843	6.025
			0.742	2.454	1.027	1.278	1.164	3.716	1.276	0.949	3.873	0	0	0	1.068	1.14	1.857	2.705	0.621	5.473
			1.812	1.589	1.354	1.218	3.69	3.679	1.533	1.247	1.113	0	0	0	0.89	0.681	2.763	1.847	0.958	1.551
			0.695	3.346	0.952	1.092	1.373	2.129	2.557	0.983	1.314	0	0	0	2.835	0.704	1.246	2.168	1.522	1.095
			1.709	1.009	1.554	1.042	1.272	1.024	2.362	0.635	2.186	0	0	0	1.163	0.678	8.427	1.181	5.392	1.163
			4.285	1.216	1.032	1.96	0.616	1.311	0.957	1.516	1.448	0	0	0	1.156	1.65	1.275	1.956	1.113	1.538
			1.21	1.585	1.073	1.518	0.732	1.233	1.656	1.216	2.616	0	0	0	3.085	0.371	2.024	2.137	1.306	2.951
			2.387	2.96	0.836	1.221	1.177	0.67	1.563	2.345	1.187	0	0	0	1.011	1.705	1.436	5.743	1.289	2.054
			1.276	1.565	1.09	2.5	0.722	1.151	2.109	1.319	1.657	0	0	0	5.211	0.657	1.127	1.692	0.804	1.975

## Sheet: Fig 3C
Intracellular growth assay
					DiCre (-Rapa)					DiCre (+Rapa)					RDF3-3Ty-U1 (-Rapa)					RDF3-3Ty-U1 (-Rapa)
				# parasite per vacuole	Two	Four	Eight	Sixteen	Total	Two	Four	Eight	Sixteen	Total	Two	Four	Eight	Sixteen	Total	Two	Four	Eight	Sixteen	Total
				Test 1	17	44	34	12	107	21	28	42	8	99	17	40	41	6	104	22	41	35	4	102
					19	49	30	10	108	16	43	33	7	99	21	42	42	8	113	25	39	32	3	99
				Test 2	15	37	35	12	99	17	32	36	15	100	10	32	44	13	99	20	32	47	3	102
					18	28	45	7	98	25	32	36	7	100	21	26	39	12	98	15	29	50	8	102
				Test 3	19	38	35	9	101	27	35	31	8	101	20	38	40	7	105	17	29	41	11	98
					24	41	30	6	101	23	38	32	7	100	11	40	38	8	97	20	28	45	8	101

## Sheet: Fig 3D
Egress assay
				DiCre (-Rapa)			DiCre (+Rapa)			RDF3-3Ty-U1 (-Rapa)			RDF3-3Ty-U1 (+Rapa)
				# Intracellular parasites	# Extracellular parasites	Total number	# Intracellular parasites	# Extracellular parasites	Total number	# Intracellular parasites	# Extracellular parasites	Total number	# Intracellular parasites	# Extracellular parasites	Total number
		DMSO	Test 1	100	3	103	101	5	104	102	0	102	106	4	110
				96	4	100	102	3	105	100	2	101	103	3	106
			Test 2	103	5	108	105	3	108	102	3	105	102	2	104
				101	2	103	107	0	107	104	2	106	100	2	102
			Test 3	104	2	106	103	1	104	107	1	108	106	0	106
				102	3	105	97	3	100	103	2	105	106	2	108
		BIPPO	Test 1	15	86	101	15	87	102	7	94	101	5	98	103
				37	68	105	9	91	100	7	96	103	13	91	104
			Test 2	24	79	103	28	76	104	16	89	105	15	87	102
				9	95	105	26	79	105	16	87	103	15	89	104
			Test 3	9	92	101	13	82	102	21	79	100	10	91	101
				18	88	106	20	83	101	9	91	100	7	99	106

## Sheet: Fig 3E
Invasion test (raw count).
						DiCre (-Rapa)			DiCre (+Rapa)			RDF3-3Ty-U1 (-Rapa)			RDF3-3Ty-U1 (+Rapa)			RDF3-4Myc (-Rapa)			RDF3-4Myc (+Rapa)			ASP3-iKD (-Atc)			Asp3-iKD (+Atc)
						# Intracellular parasite	# Extracellular parasite	# Total parasite	# Intracellular parasite	# Extracellular parasite	# Total parasite	# Intracellular parasite	# Extracellular parasite	# Total parasite	# Intracellular parasite	# Extracellular parasite	# Total parasite	# Intracellular parasite	# Extracellular parasite	# Total parasite	# Intracellular parasite	# Extracellular parasite	# Total parasite	# Intracellular parasite	# Extracellular parasite	# Total parasite	# Intracellular parasite	# Extracellular parasite	# Total parasite
					Test 1	86	24	110	93	21	114	75	35	110	25	82	107	89	22	111	102	7	109	82	25	107	12	89	101
						80	23	103	95	15	110	65	41	106	20	85	105	95	7	102	93	25	118	84	27	111	15	85	100
					Test 2	83	31	114	85	21	106	75	27	102	19	84	103	76	26	102	81	26	107	76	21	97	14	86	100
						82	23	105	79	25	104	83	19	102	12	88	100	82	18	100	94	14	108	75	26	101	12	88	100
					Test 3	81	21	102	75	25	100	88	12	100	27	80	107	84	23	107	89	18	107	83	31	114	9	94	103
						80	22	102	83	18	101	84	16	100	28	84	112	85	21	106	87	15	102	84	38	122	11	89	100
						DiCre (+Rapa 72h)			RDF3-3Ty-U1 (+Rapa 72h)			RDF3-4Myc (+Rapa 72h)
						# Intracellular parasite	# Extracellular parasite	# Total parasite	# Intracellular parasite	# Extracellular parasite	# Total parasite	# Intracellular parasite	# Extracellular parasite	# Total parasite
					Test 1	89	21	110	9	92	101	92	15	107
						91	14	105	12	88	100	89	12	101
					Test 2	95	12	107	14	92	106	95	13	108
						85	20	105	10	92	102	87	15	102
					Test 3	82	21	103	11	90	101	93	10	103
						90	15	105	12	92	104	88	14	102

## Sheet: Fig 4B
Rhoptry secretion e-vacuoles (raw count).
		DiCre (-Rapa)		DiCre (+Rapa)		RDF3-3Ty-U1 (-Rapa)		RDF3-3Ty-U1 (+Rapa)		RDF3-4Myc (-Rapa)		RDF3-4Myc (+Rapa)		ASP3-iKD (-Atc)		ASP3-iKD (+Atc)
		# of parasites	# of e-vacuoles	# of parasites	# of e-vacuoles	# of parasites	# of e-vacuoles	# of parasites	# of e-vacuoles	# of parasites	# of e-vacuoles	# of parasites	# of e-vacuoles	# of parasites	# of e-vacuoles	# of parasites	# of e-vacuoles
	Test 1	100	41	100	46	101	46	105	6	105	41	106	37	105	48	103	3
		101	42	106	51	100	33	119	5	101	37	104	51	103	36	101	2
	Test 2	103	39	105	47	102	35	103	4	103	35	100	47	102	46	105	4
		101	37	100	42	105	41	102	3	101	42	100	36	101	38	102	0
	Test 3	105	41	103	37	102	37	106	6	102	40	102	36	106	33	106	2
		100	44	102	35	107	45	100	5	100	39	101	33	102	37	104	3

## Sheet: Fig 4C
Rhoptry secretion STAT6-P (raw count).
				DiCre (-Rapa)		DiCre (+Rapa)		RDF3-3Ty-U1 (-Rapa)		RDF3-3Ty-U1 (+Rapa)		RDF3-4Myc (-Rapa)		RDF3-4Myc (+Rapa)		ASP3-iKD (-Atc)		ASP3-iKD (+Atc)
				STAT6-P+ nuclei	Total nuclei	STAT6-P+ nuclei	Total nuclei	STAT6-P+ nuclei	Total nuclei	STAT6-P+ nuclei	Total nuclei	STAT6-P+ nuclei	Total nuclei	STAT6-P+ nuclei	Total nuclei	STAT6-P+ nuclei	Total nuclei	STAT6-P+ nuclei	Total nuclei
			Test 1	38	108	39	128	41	147	5	129	38	130	45	130	45	101	0	122
				35	102	55	151	32	121	1	120	55	112	36	122	34	105	0	107
			Test 2	42	110	39	111	17	100	0	126	37	110	38	104	36	102	1	105
				56	105	33	103	36	104	1	108	35	105	43	126	31	101	0	101
			Test 3	55	110	36	116	33	101	4	108	35	114	39	123	42	112	3	117
				47	114	39	100	40	116	2	114	32	106	37	115	37	102	2	119

## Sheet: Fig 4D
Rhoptry secretion RON4 dot (raw count).
				DiCre (-Rapa)		DiCre (+Rapa)		RDF3-3Ty-U1 (-Rapa)		RDF3-3Ty-U1 (+Rapa)		ASP3-iKD (-Atc)		ASP3-iKD (+Atc)
				# of parasites	# of RON4 dot	# of parasites	# of RON4 dot	# of parasites	# of RON4 dot	# of parasites	# of RON4 dot	# of parasites	# of RON4 dot	# of parasites	# of RON4 dot
			Test 1	104	65	102	61	100	80	103	5	102	74	106	4
				104	71	103	70	103	55	102	5	104	65	106	7
			Test 2	106	76	115	98	106	68	104	6	103	71	101	2
				107	75	103	74	108	73	108	8	102	70	103	4
			Test 3	103	73	109	84	107	70	103	5	100	69	104	3
				109	82	104	76	105	78	105	6	101	70	100	4

## Sheet: Fig 5B
Dynamic localization (raw count).
	RDF3-2Ty
	CytD							2 min							15 min							1 hour							4 hours							6 hours							>6 hours
# parasite per vacuole	Absent	Bulb	Vesicular	Tip	Bulb+Tip	Bulb+Neck+Tip	Total	Absent	Bulb	Vesicular	Tip	Bulb+Tip	Bulb+Neck+Tip	Total	Absent	Bulb	Vesicular	Tip	Bulb+Tip	Bulb+Neck+Tip	Total	Absent	Bulb	Vesicular	Tip	Bulb+Tip	Bulb+Neck+Tip	Total	Absent	Bulb	Vesicular	Tip	Bulb+Tip	Bulb+Neck+Tip	Total	Absent	Bulb	Vesicular	Tip	Bulb+Tip	Bulb+Neck+Tip	Total	Absent	Bulb	Vesicular	Tip	Bulb+Tip	Bulb+Neck+Tip	Total
Test 1	0	5	0	4	91	7	107	40	0	0	0	72	0	112	100	0	0	0	0	0	100	100	0	0	0	0	0	100	1	35	64	0	0	0	100	0	70	32	0	0	0	102	0	5	0	0	101	0	106
Test 2	0	2	0	4	100	2	108	43	0	0	0	65	0	108	100	0	0	0	0	0	100	100	0	0	0	0	0	100	7	42	54	0	0	0	103	4	75	22	0	0	0	101	0	3	0	0	98	0	101
Test 3	0	1	0	13	83	10	107	35	0	0	0	67	0	102	100	0	0	0	0	0	100	100	0	0	0	0	0	100	4	37	61	0	0	0	102	2	68	31	0	0	0	101	0	4	0	0	98	0	102

## Sheet: Fig 8B
Quantification of AV dimensions (nm)
						WT		Control		Knockdown
						AV major axis	AV minor axis	AV major axis	AV minor axis	AV major axis	AV minor axis
						59.03	53.1487	44.448	45.6715	48.2523	54.6602
						50.39	48.8796	35.6367	39.5609	48.8474	46.0548
						53.62	49.9943	58.0783	54.4219	49.3457	56.6195
						50.82	48.8794	67.9774	60.6118	58.5913	48.4075
						51.03	54.4948			53.5959	58.3017
						55.89	43.3898			62.218	61.078
										42.5319	32.2231
										50.2487	61.8389
										51.8421	48.4609
										49.3928	51.0915
										63.7488	59.4452

## Sheet: Fig 8C
2D plot of MVs versus extra vesicles in conoid
						WT		Control		Knockdown
						MVs	Extra vesicles	MVs	Extra vesicles	MVs	Extra vesicles
						4	0	3	2	5	3
						5	0	5	0	4	2
						4	0	2	0	4	2
						4	0	4	0	0	0
						3	0			2	4
						3	7			3	6
										5	1
										3	1
										2	0
										3	0
										2	3
										4	7
										5	1
										5	1
										3	0
										5	6
										4	3
										4	3
										1	4
										3	2
										4	0
										4	0
										4	5
										4	1
										4	1
										4	8

[truncated: 8 more sheets: Fig 8D, Fig 9E, Fig 9F, S5A Fig, Fig 9H, S2B Fig, S9D Fig, S9E Fig]
