# Supplementary material for: Toxoplasma gondii rhoptry discharge factor 3 is essential for invasion and microtubule-associated vesicle biogenesis
Source: PLoS Biol. 2024 Aug 13;22(8):e3002745. doi: 10.1371/journal.pbio.3002745 (PMC11343613; doi:10.1371/journal.pbio.3002745)
Supplement: S2 Data — (XLSX) [file pbio.3002745.s015.xlsx]

## Sheet: Primers
Internal name	Orientation	Sequence 3'->5'	Construct	Strain
9722	F	GTCTCGCAGCCGTTAGATCGCGTTTTAGAGCTAGAAATAGC	gRNA 3' RDF3 locus	RDF3-3Ty-U1
4883	R	AACTTGACATCCCCATTTAC	gRNA 3' RDF3 locus gRNA 3' Nd6 locus	RDF3-3Ty-U1 Nd6-mAID-3HA
9723	F	GCTGACGATGACGGTGACGATTCCGATGAACGGAGAGTGGCGCATGCATT	44-pG152-KI-3Ty-lox-Sag1-3'UTR-HX	RDF3-3Ty-U1
9724	R	TCTCGAAATCATTCTGTGCCGACTGTACGTCAGGAAACAGCTATGACCATG	44-pG152-KI-3Ty-lox-Sag1-3'UTR-HX	RDF3-3Ty-U1
P1-9882	F	GCCCTAGCCTGGCAAATTAT	Check 3' integration RDF3-2Ty	KI-RDF3-2Ty
P2-9885	F	CACAGGACGTTGTTTCTTCG
P3-9883	F	CTTCTTTCTTCGCGGTGGTA
P4-9886	F	GAACGGTTGCTGGTGTACCA
P5-4748	R	GTAAAACGACGGCCAGT	Check 3'integration	RDF3-3Ty-U1 305590-3Ty-U1 276210-3Ty-U1 315470-3Ty-U1
P6-7139	R	ATACATTCGCAGACGGATCGT	Check 3' integration RDF3-2Ty	KI-RDF3-2Ty
P7-10531	F	GTGGAAGCCACGTTACCCACGG	Check 3'integration of complemented strains
P8-8414	R	CTTCAGCACACCACCCGTTCAG	Check 3'integration of complemented strains	-
P9-10354	F	GAGGACTTCCCCCCTAAT	Check 5'integration of complemented strains	-
P10-8553	R	GTCCGGTTCATCTTCCAGCGAA	Check 5'integration of complemented strains	-
10087	F	GCTGACGATGACGGTGACGATTCCGATGAAGCTAGCAAGGGCTCGGG	pTUB1_YFP-mAID-3T-HXGPRT pLinker-2Ty-DHFR pLinker-2Ty-DHFR pLinker-2Ty-DHFR pLinker-2Ty-HXGPRT pLinker-2Ty-DHFR pLinker-2Ty-DHFR	RDF3-mAID-3Ty RDF3-2Ty RASP2-mAID-3HA+RDF3-2Ty CSHAPS-mAID-3HA+RDF3-2Ty Nd6-mAID-3HA+RDF3-2Ty ICMAP2-mAID-3HA+RDF3-2Ty Myc-RING2-mAID-3HA+RDF3-2Ty
10088	R	TCTCGAAATCATTCTGTGCCGACTGTACGTATACGACTCACTATAGGG	pTUB1_YFP-mAID-3T-HXGPRT pLinker-2Ty-DHFR pLinker-2Ty-DHFR pLinker-2Ty-DHFR pLinker-2Ty-HXGPRT pLinker-2Ty-DHFR pLinker-2Ty-DHFR	RDF3-mAID-3Ty RDF3-2Ty RASP2-mAID-3HA+RDF3-2Ty CSHAPS-mAID-3HA+RDF3-2Ty Nd6-mAID-3HA+RDF3-2Ty ICMAP2-mAID-3HA+RDF3-2Ty Myc-RING2-mAID-3HA+RDF3-2Ty
10264	F	GCTGACGATGACGGTGACGATTCCGATGAATACCCGTATGATGTTCCGGATTAC	3Ty-MiniTurbo	RDF3-MiniTurbo-3Ty
10265	R	TCTCGAAATCATTCTGTGCCGACTGTACGTTTACTTTTCGGCAGACCGCAGAC	3Ty-MiniTurbo	RDF3-MiniTurbo-3Ty
10285	F	GTCGCGCACCAGGCAGCCTCACgttaacgcggccgcTGTACCCTGCCGATGTAG	pRDF3	pRDF3-RDF3-4Myc
10286	R	CAGCACCACGAAGGAACGCATTTTGTCttaattaaTGTAATAATACGCACTCTCGGTTCAAAAGA	pRDF4	pRDF3-RDF3-4Myc
11098	F	TCTGTCGTCGGAGACGAAGAACCTCAAACGagtggaggacgggaatt	LIC-3Myc-DHFR	RDF3-3Ty-U1+RASP2-3Myc
10243	R	TGGCAAGCCGTCGTCAGACTACGGGTGTCTATACGACTCACTATAGGG	LIC-3Myc-DHFR	RDF3-3Ty-U1+RASP2-3Myc
11099	F	AGCCGAACGTTCTACACGCCACGACGGAGAagtggaggacgggaatt	LIC-3Myc-DHFR	RDF3-3Ty-U1+CSCHAP-3Myc
10246	R	CAGCTGGGTCCGTCAATCCGCATAAAAATGATACGACTCACTATAGGG	LIC-3Myc-DHFR	RDF3-3Ty-U1+CSCHAP-3Myc
10408	F	GCGCTCGACCAAGTGGGGGGGCAGGAGGCCGCTAGCAAGGGCTCGGG	pTUB1-YFP-mAID-3HA-DHFR	Nd6-mAID-3HA
10409	R	TGCGAGTTGGCGTGGCTGCGCCGGCTTTCTatacgactcactataggg	pTUB1-YFP-mAID-3HA-DHFR	Nd6-mAID-3HA
10406	F	AAGTTgttttatgcgctctactgtggG	gRNA 3' Nd6 locus	Nd6-mAID-3HA
10528	F	GCTCTGTTCGCGGCTGCTCAGATTCTGTCCGGTG	pRDF3-RDF3-4Myc (wt)	RDF3-mut1
10529	R	CACAGCGGAGGCGCTCAGCACCACGGGGGT	pRDF3-RDF3-4Myc (wt)	RDF3-mut1
11447	F	ACCCATCTGCTGGCTAAC	pRDF3-RDF3-4Myc (wt)	RDF3-delta1
11448	R	GGAGGCGACAGTGGAAGC	pRDF3-RDF3-4Myc (wt)	RDF3-delta1
11445	F	gatatcgaacaaaaactcatctca	pRDF3-RDF3-4Myc (wt)	RDF3-delta2
11446	R	ATTACCGTCATCGTCGGC	pRDF3-RDF3-4Myc (wt)	RDF3-delta2

## Sheet: Antibodies
Antibody	Fc species	Reference	Source	Dilution
				IFA	U-ExM	Western blot
anti-RON9	Mouse	-	Kind gift from J-F Dubremetz	1/10	-	1/10
anti-ROP5	Mouse	-	Kind gift from J-F Dubremetz	1/10	1/2.5	1/10
anti-ARO	Rabbit	-	(Mueller et al. 2013)	1/5000	-	-
anti-GAP45	Rabbit	-	(Platnner et al., 2008)	1/10000	-	-
anti-Actin	Mouse	-	(Herm-gotz, A. et al., 2002)	-	-	1/10
anti-Catalase	Rabbit	-	(Ding et al., 2000)	-	-	1/2000
anti- alpha tubulin	Guinea Pig	AA345	Geneva Antibody Facility	-	1/250	-
anti- beta tubulin	Guinea Pig	AA344	Geneva Antibody Facility	-	1/250	-
anti-Phospho-STAT6	Rabbit	9361	Cell signalling	1/400	-	-
anti-Myc	Mouse	clone 9E10	In house hybridoma	1/10	-	1/10
anti-Myc	Rabbit	3956	Sigma	1/1000	-	-
anti-Ty	Mouse	clone BB2	In house hybridoma	1/10 (IFA)	1/2.5	1/10
anti-Ty	Rabbit	-	kind gift from CJ. Tonkin	1/1000	-	-
anti-MIC2	Mouse	-	Kind gift from J-F Dubremetz	-	-	1/10
anti-GRA1	Mouse	MBS1493292	MyBioSource	-	-	1/10
anti-HA	Rat	3F10	Roche	1/1000	-	-
anti-IMC1	Rabbit	-	(Frénal et al., 2014)	1/1000	-	-
anti-RON4	Mouse	-	Kind gift from J-F Dubremetz	1/10	-	-
anti-ROP1	Mouse	-	Kind gift from J-F Dubremetz	1/10	-	-
anti-guinea pig IgG - AlexaFluor 405	Goat	ab175678	Abcam	-	1/1500	-
anti-mouse IgG - AlexaFluor 488	Goat	A11029	Invitrogen	1/3000	1/1500	-
anti-rabbit IgG - AlexaFluor 488	Goat	A11008	Invitrogen	1/3000	1/1500	-
anti-rat IgG - AlexaFluor 488	Goat	A21208	Invitrogen	1/3000	-	-
anti-guinea pig IgG - AlexaFluor 594	Goat	A11076	Invitrogen	-	1/1500	-
anti-mouse IgG - AlexaFluor 594	Goat	A11032	Invitrogen	1/3000	1/1500	-
anti-rabbit IgG - AlexaFluor 594	Goat	A11012	Invitrogen	1/3000	1/1500	-
anti-rat IgG - AlexaFluor 594	Goat	A21209	Invitrogen	1/3000	-	-
anti-rabbit IgG - AlexaFluor 647	Goat	A21244	Invitrogen	1/3000	1/1500	-
anti-rabbit IgG - HRP	Goat	A8275	Sigma-Aldrich	-	-	1/3000
anti-mouse IgG - HRP	Goat	A5278	Sigma-Aldrich	-	-	1/3000
